# Supplementary material for: Cytokinin Perception in Ancient Plants beyond Angiospermae
Source: Int J Mol Sci. 2021 Dec 3;22(23):13077. doi: 10.3390/ijms222313077 (PMC8657898; doi:10.3390/ijms222313077)
Supplement: Supplementary file 1 [file ijms-22-13077-s001.zip]

Archive with 1 entries (1 files):
- ijms-1484554-supplementary.pdf
